# Supplementary material for: SARS-CoV-2 replicates in the placenta after maternal infection during pregnancy
Source: Front Med (Lausanne). 2024 Sep 4;11:1439181. doi: 10.3389/fmed.2024.1439181 (PMC11409086; doi:10.3389/fmed.2024.1439181)
Supplement: Supplementary file 1 [file Table_1.XLSX]

## Sheet: Outcomes
ID	GDM yes=1; no=0; preexisting diabetes=2 (DM/MODY)	Time of infection (weeks of gestation)	Age	Gravida	Para	BMI < 20 = 0; 20-25 = 1; 25-30 =2; 30-35 = 3; 35-40 =4; > 40=5	BMI value	BMI >= 25 ja (1)/nein (0)	Ethnicity (1=caucasian; 2=african; 3=south Asia (India etc); 4=east Asia; 5=mixed)	GDM in a previous pregnancy yes = 1; no = 0; Diabetes mellitus/MODY = 2	Co-Morbidities (art. HT, cardiac disease, rheuma disease etc.)	OGTT postpartal pathological: 1 = yes; 0 = no	Fetal weight	FMF centile for weight	SGA/IUGR	Gestational age at delivery (weeks)	Gestational age at delivery(days)	Preterm delivery	Fetal arterial pH	5 minutes APGAR	Transfer to the ICU	Management of COVID infection: outpatient = 0, inpatient =1	Perinatal complications	Mode of delivery (1=spontaneous; 2= vaginal operative; 3=primary CS; 4=secondary CS)	Comments	H-Score			Hotspot		Hotspot		%Area		%Area	IRS score		IRS score					Hotspot		%Area
																										ACE2			CD8		CD3		CD68			IL6		COVID					CD11b		CD86
																										expression in the EVT in the decidua basalis	Villis	MEAN H-score Villis + Decidua	Decidua	Villis	Decidua	Villis	Decidua	Villis	TNFa	Decidua	Villis	Glycoprotein	Nucleocapsid	Decidua RNAscope S gene encoding the spike protein	Villis RNAscope S gene encoding the spike protein	RNAscope Antisense strand of the orf1ab gene	Decidua	Villis	Villis
C1	1	32	21	3	2	3	31.3	1	1	0	0	0	4070	90	0	39.5714	277	0	7.16	8	0	0	shoulder dystocia	1		0.1276	7.8563	3.99195	37.5	4.33333	40.5	3.66667	2.784	0.912	0.088	-	-	0	0	1	1	0	4	4	10.695
C2	0	29	41	6	6	0	19.7	0	1	0	0	-	2200	32	0	34	238	1	7.24	6	0	0	placenta praevia with vaginal bleeding, apnea and bradycardia episodes	3		90.2126	5.5702	47.8914	70	3	39	3.5	2.466	1.797	-	-	-	2	1	2	1	1	294	47.5	18.239
C3	0	37	27	1	1	1	n.a.	0	2	0	0	-	3135	13	0	41.4286	290	0	7.31	10	0	0	0	1		20.2142	18.992	19.6031	62.5	3.5	74.5	3	1.844	1.114	-	0	2	2	2	3	1	1	10	28	8.835
C4	0	32	28	1	1	1	20.4	0	1	0	0	-	2445	3	1	37.7143	264	0	7.16	9	0	0	PE, NRFHR	1		57.7473	17.1618	37.4545	32.5	3	53	2.66667	5.337	1.669	0	1	3	0	0	0	0	0	68	24	14.363
C5	1	37	26	3	1	1	23.8	0	1	0	0	1	3940	94	0	38.7143	271	0	7.22	9	0	0	0	2		29.7466	4.9961	17.3713	28	2	57	3	0.623	3.731	-	0	1	0	0	0	1	0	86	28	13.407
C6	0	27	35	2	1	1	22.6	0	1	0	0	-	3050	49	0	37.5714	263	0	7.23	9	0	0	NRFHR	2		41.2472	29.8666	35.5569	7	4	13	2	1.956	1.279	-	-	-	2	0	1	1	1	20	20	5.361
C7	0	36	27	3	1	3	33	1	1	0	0	-	3315	37	0	40	280	0	7.12	9	0	0	NRFHR	2		51.5136	24.369	37.9413	23.6667	6	23.6667	7.33333	3.319	2.4995	-	6	3	4	4	3	2	1	18	30.5	9.772
C8	1	27	27	1	1	2	29.4	1	1	0	0	0	3245	29	0	40.1429	281	0	7.33	9	0	0	PPH	1		6.96215	1.5733	4.26772	61.3333	77.6667	103	52.6667	5.17	1.6795	0	0	2	2	2	2	1	1	21	42	11.018
C9	0	38	35	3	2	2	27	0	1	0	0	-	4470	97	0	40.8571	286	0	7.32	9	0	0	0	3		66.7681	62.4588	64.6134	16.3333	1.66667	23	3.33333	5.774	2.4995	0	1	2	6	4	2	2	3	73	20	9.204
C10	0	31	33	2	2	1	24.8	0	1	0	0	-	2870	21	0	38.1429	267	0	7.26	9	0	0	prolongation of labour	4		40.9965	26.6617	33.8291	142	165.5	137.5	99	7.335	6.414	0	2	4	4	4	2	1	1	-	-	13.5505
C11	0	n.a.	28	1	1	1	23.4	0	1	0	0	-	1285	1	1	31.4286	220	1	7.33	5	1	0	placental abruption	3		82.4603	33.4152	57.9378	32.75	4.75	84	2	11.8815	7.5755	0.385	0	2	4	4	4	3	2	364	21.5	-
C12	0	32	32	1	1	1	23.1	0	1	0	0	-	3640	61	0	40.5714	284	0	7.33	9	0	0	prolongation of labour	4		79.1633	23.039	51.1012	26.5	53	48	22.5	3.95533	3.5385	1.651	-	-	2	0	0	0	0	128	10	23.03
C13	1	19	29	1	1	4	37.2	1	2	0	0	0	4230	95	0	40.1429	281	0	7.11	9	0	0	NRFHR	1		69.5525	1.39825	35.4754	5.5	2	32.6667	5	0.000791	1.723	-	0	1	2	0	2	1	1	21	46	17.277
C14	0	38	24	2	2	0	16.9	0	2	0	0	-	3275	33	0	40	280	0	7.24	9	0	0	NRFHR	2		1.8553	0.3661	1.1107	16	1.66667	84.5	5	5.7075	4.2325	0.0113333	9	2	2	0	1	1	0	86	41	7.076
C15	0	37	32	2	2	2	25.2	1	1	1	0	-	3100	41	0	38.2857	271	0	7.22	9	0	0	PE	1		19.8499	1.9675	10.9087	30.6667	2.5	32.5	3.5	3.349	3.065	-	9	2	2	2	2	1	1	297	21	13.986
C16	0	30	30	2	1	1	21.4	0	1	0	0	-	3030	11	0	40.5714	284	0	7.26	10	0	0	NRFHR	4		93.4891	1.7584	47.6238	13.5	2.5	42.5	28.5	2.10796	3.1265	-	9	2	2	2	2	1	1	20	12	18.0355
C17	0	n.a.	28	1	1	1	22.3	0	1	0	0	-	2270	3	1	36.5714	256	1	n.a.	9	0	0	pathological hemodynamics	3		118.287	9.39915	63.8433	43.3333	25.6667	37.3333	10.3333	3.162	2.20967	0.005	2	3	2	0	2	1	2	12	27	19.3965
C18	0	37	31	6	6	1	23.7	0	2	0	0	-	3660	59	0	40.7143	285	0	7.23	10	0	0	0	1		4.3281	13.3274	8.82777	18	2.66667	33	3.66667	1.65333	2.497	-	-	-	2	2	2	1	0	10	26	9.9425
C19	1	28	31	2	1	4	37.4	1	1	0	0	0	3915	91	0	39.1429	274	0	7.26	9	0	0	prolongation of labour	4		5.6211	0.6312	3.12615	13.3333	2.33333	29	3	1.53	1.62133	-	0	3	2	2	0	1	0	10	14	12.9903
C20	1	21	23	1	1	3	32.5	1	1	0	systemic juvenile idiopathic arthritis	0	3280	37	0	39.7143	278	0	n.a.	9	0	0	0	1		29.8838	1.42593	15.6549	37.4	2.8	82.3333	2.66667	2.965	1.299	0.0773333	0	1	0	2	1	0	0	31	33	13.0273
C21	0	33	35	2	2	3	31.2	1	1	0	0	-	3420	72	0	38.2857	268	0	7.35	9	0	0	0	3		119.08	4.46245	61.7714	42	24.5	74	2	5.21667	1.91633	0.0493333		1	2	2	2	1	2	30	27	11.371
C22	0	21	27	4	2	0	20.2	0	4	0	0	-	3335	53	0	39	273	0	7.23	10	0	0	0	1		51.04	4.573	27.8065	64.6667	17	77.3333	2.66667	3.317	1.597	0.0353333	2	2	0	0	1	1	1	9	23	19.135
C23	0	35	33	2	2	5	46	1	1	0	0	-	2820	69	0	35.5714	249	1	7.25	10	0	0	PPH	1		41.4219	32.3334	36.8776	32	18	63.5	6.5	2.658	1.7485	0.2075	2	2	2	2	1	1	4	12	10	10.806
C24	0	19	31	1	0	1	22.3	0	1	0	0	-	1430	4	1	31.2857	219	1	7.35	6	0	0	PE	3		60.8641	37.3712	49.1176	45.3333	5.66667	99	4.33333	3.64	2.577	0.43625	2	3	4	6	6	2	4	50	28.5	9.56
C25	0	23	35	7	7	1	23.4	0	2	0	0	-	3390	38	0	40.5714	284	0	7.28	10	0	0	0	1		12.6518	6.9494	9.80063	31	4.66667	51	3	4.648	2.4555	0.051		-	2	1	1	1	1	26.5	37.5	23.698
C26	0	29	32	4	3	2	26.3	1	1	0	wide complex tachycardia	-	2935	31	0	37.8571	265	0	7.31	8	0	1	0	1		4.16887	13.5884	8.87863	46.3333	3.33333	42	3	4.239	2.668	0.1962	2	3	4	4	2	2	2	45	15	15.5935
C27	0	32	29	8	5	3	30.2	1	1	0	0	-	1875	19	0	32.8571	230	1	7.35	7	1	1	COVID decompensation, sepsis, intubation	3		100.143	27.5565	63.8497	21	16.3333	32.75	18	5.99167	2.23517	0.336333	0	3	6	2	2	2	1	2	7	14.976
C28	1	19	28	2	2	0	19.6	0	2	0	0	0	3015	14	0	39.8571	279	0	7.2	9	0	0	late flattening	1		38.7158	7.10585	22.9108	13.5	8.5	31.6667	8.33333	2.62633	2.065	-	2	3	2	0	2	1	0	12	33	15.458
C29	0	29	28	2	1	1	23.4	0	1	0	0	-	2955	21	0	38.7143	271	0	n.a.	9	0	0	0	1		36.2927	24.0885	30.1906	146	315	48	202	5.137	6.11833	-	9	6	2	3	4	1	1	19	37	17.0895
C30	0	23	33	3	3	1	21.6	0	1	0	0	-	3100	34	0	38.7143	271	0	7.27	9	0	0	NRFHR	1		29.1018	3.96105	16.5314	80.5	47.75	127.5	59.5	3.539	3.56825	-	2	2	2	3	3	2	2	26.5	15	14.279
C31	0	28	35	3	1	1	22.5	0	1	0	ulcerative colitis	-	3310	50	0	39	273	0	7.29	9	0	0	0	3		69.5833	8.7414	39.1623	65.5	78	68.5	32.3333	6.997	4.169	-	2	2	0	2	1	0	2	60	18	13.4575
C32	0	18	29	2	0	2	26.8	1	1	0	0	-	3710	65	0	40.7143	285	0	7.33	10	0	0	0	4		79.3026	34.3809	56.8417	31.5	3.66667	24.5	5	6.664	2.591	0	0	1	0	1	0	0	0	23	19	8.978
C33	0	15	38	2	1	n.a.	n.a.	n.a.	1	0	0	-	2880	72	0	35.7143	250	1	7.35	10	0	0	NRFHR	1		145.915	22.7405	84.3278	13.3333	2.66667	27	3	4.66667	3.31733	-	2	1	3	4	3	1	2	56	29.5	13.475
C34	0	32	33	2	1	2	25.8	1	1	0	0	-	1800/2040	72	1/0	33.1429	232	1	7.35/7.38	9/7	0	1	COVID pneumonia with decompensation	3		124.766	61.4734	93.1197	8	2	7.5	2	3.539	3.8625	0.0703333	0	1	4	4	2	1	6	92	24.5	11.388
C35	0	25	34	2	2	0	19.1	0	1	0	Hodgkin Lymphoma 2008	-	3520	68	0	39.1429	274	0	7.15	9	0	0	0	1		66.3672	50.3567	58.362	4	2	6	3	3.8685	2.1875	-	-	-	0	1	1	0	0	12	20.5	14.313
C36	0	12	31	1	0	4	37.3	1	1	0	Fitz-Hugh-Curtis syndrome	-	2245	1	1	37.1429	260	0	7.34	9	0	0	0	3		144.63	65.7003	105.165	21	3.5	49.5	3.5	2.96	1.716	0.032	-	-	2	3	2	1	0	9	13	19.371
C37	1	19	30	2	2	1	23.7	0	2	0	0	0	3080	44	0	38	266	0	7.34	9	0	1	0	1		26.9794	26.2421	26.6107	67.3333	68	151	28.3333	4.2395	3.07167	0.1665	2	2	4	4	1	1	1	5	5	10.755
C38	0	12	33	2	0	2	25.2	1	1	0	0	-	2920	15	0	39	273	0	7.1	8	0	0	NRFHR	1		133.371	51.3338	92.3526	11	3.5	23.5	11	5.6875	2.5095	0.106	1	1	2	0	1	1	0	13	15	11.3385
C39	0	28	23	2	1	2	28.5	1	1	0	0	-	2155	23	0	34.1429	239	1	7.34	9	0	0	PPROM	4		133.353	68.9248	101.139	47	5.66667	28.5	3.5	4.172	3.237	0	1	1	0	2	2	1	0	8	22.5	18.9575
C40	0	28	23	2	1	2	28.5	1	1	0	0	-	2120	19	0	34.1429	239	1	7.32	7	0	0	PPROM	4		58.1435	42.7776	50.4605	25	3	74.5	5.5	3.235	2.3975	-		2	2	4	2	1	1	31	14	8.443
C41	1	20	37	3	1	1	24.3	0	1	0	psychiatric pathology	1	3745	92	0	38.1429	267	0	7.35	9	0	0	0	3		26.424	36.9257	31.6748	33	10	27	28	2.168	2.044	-	2	2	2	2	2	1	0	12	23	14.182
C42	0	12	26	3	3	0	29.3	1	1	0	0	-	3120	36	0	38.7143	271	0	7.34	9	0	0	0	3		75.6407	82.7646	79.2026	66.3333	61.5	122.5	26	1.4885	2.27967	-	2	2	0	0	0	0	0	73	19.5	21.767
C43	0	18	37	1	1	2	25	1	1	0	0	-	3070	17	0	40	280	0	7.38	9	0	0	late flattening, NRFHR	4		43.9051	11.4189	27.662	15	5.5	33.5	1.5	3.629	2.3195	-	-	-	0	4	2	0	0	2	7	11.444
C44	0	21	35	2	1	2	27.7	1	1	0	0	-	2690	20	0	37.1429	260	0	7.19	10	0	0	0	1		26.6447	24.9393	25.792	58	34	116	2	3.068	2.629	0.138667	3	3	0	1	1	0	1	222	70	30.1675
C45	0	13	30	1	1	1	20.3	0	1	0	0	-	1740	1	1	36	252	1	7.36	9	1	0	_x0002_Hypospadia, suspicion of syndromic disease	3		33.9068	38.5335	36.2202	6	3.5	2	3	1.7625	1.9405	0.368667	-	-	2	2	2	2	1	31.5	21.5	13.7005
C46	0	10	26	1	1	1	21.1	0	1	0	0	-	3825	74	0	40.7143		0	7.08	9	0	0	NRFHR	2		27.9446	30.9838	29.4642	25	39.6667	31	38	4.102	4.204	0	-	-	1	0	1	0	0	10	24	13.7005
C47	1	30	34	2	2	3	31.2	1	1	n.a.	night tachycardia	n.a.	1330	45	0	29.1429	204	1	7.35	8	1	1	ICU mother - COVID pneumonia	3		39.8507	52.4925	46.1716	21.6667	3.66667	17.5	1.5	4.484	4.32033	0.137333	1	2	4	4	2	1	0	23	15	18.234
C48	1	2	34	1	1	2	29.3	1	1	0	0	0	1800	1	1	34.8571	244	1	7.4	8	1	0	PE	3		no decidua	19.1661	19.1661	no decidua	5	no decidua	3	no decidua	2.3595	0.0393333	-	2	2	4	no decidua	2	1	34	28	16.245
C49	0	25	28	2	2	5	44.4	1	1	0	arterial hypertension	-	3585	46	0	41.7143	292	0	n.a.	10	0	0	0	1		38.4914	23.0442	30.7678	11	12.25	8	6	3.91	3.38167	-	1	1	2	0	0	0	0	-	-	24.652
C50	0	14	36	3	2	2	25.2	1	1	0	0	-	2200	1	1	37	37	0	7.27	9	0	0	NRFHR	4		8.43385	12.0309	10.2324	70.3333	12	93	2	2.5205	5.09667	0	0	2	4	6	3	3	1	12	37	21.375
C51	1	n.a. (30)	35	3	2	1	21.4	0	1	0	Hashimoto Thyreoiditis	-	3250	21	0	41.1429	288	0	n.a.	9	0	1	0	1		61.6731	21.0219	41.3475	58	20.6667	53	9	2.424	4.20167	0.07275	2	3	2	0	1	1	1	22	62	20.229
C52	0	5	33	1	1	1	20.4	0	1	0	0	-	3790	82	0	39.5714	277	0	7.25	9	0	0	shoulder dystocia	1		116.809	32.9738	74.8914	41	2	44	6	4.415	4.28575	0.216667		-	1	2	2	0	0	4	5	20.229
C53	0	17	26	1	0	1	20.9	0	1	0	gastroenteritis	-	140	n.a.	n.a.	17.5714	123	1	0	0	0	1	late misscariage by COVID-19	1		67.652	174.095	120.873	70.25	55.8	95.3333	90	9.6385	7.40667	0.087	9	6	12	12	12	12	12	251	310	18.3365
C54	1	9	24	1	1	4	35.5	1	1	0	asthma	1	3560	77	0	38.7143	271	0	7.34	8	1	0	transposition of the great arteries in the fetus	4		14.1032	26.98	20.5416	10	6	3.5	1.5	2.416	5.54033	-	1	1	0	0	0	0	0	85	29.5	19.2335
C55	1	30	33	3	3	4	35.4	1	1	1	0	1	3010	22	0	39	273	0	7.22	10	0	0	PPH, lower limb parestesia postpartum	1		37.8449	16.7784	27.3117	35	3	58	3	5.908	4.01833	-	1	1	0	0	0	0	0	28	20	11.446
C56	0	22	23	2	1	5	42	1	1	0	psychiatric pathology	-	4400	97	0	40.5714	284	0	7.29	8	0	0	prolongation of labour	4		36.0653	4.6167	20.341	129.333	62.6667	101.667	23.3333	4.664	2.76525	0.0215	1	1	0	1	1	0	0	14	16	15.298
C57	0	14	31	2	2	2	25.3	1	1	1	0	-	3435	60	0	39.1429	274	0	7.29	10	0	0	0	3		184.012	89.7815	136.897	16.6667	3	9.5	16	1.246	2.22633	-	1	1	1	0	1	0	0	18	28	15.337
C58	0	15	31	2	2	n.a.	n.a.	n.a.	1	0	2015 bariatric surgery	-	2410	1		38.8571	272	1	7.31	9	0	0	0	1		120.462	74.8194	97.6405	29	4	68	31	3.51	0.797	-	1	1	4	4	2	1	2	11	12	15.412
C59	0	7	24	2	1	2	28.9	1	1	0	0	-	3915	78	0	41	287	0	7.34	9	0	0	prolongation of labour	4		153.731	92.2511	122.991	9	3	10	8	1.416	2.39067	-	-	-	1	0	0	0	0	46	20	10.243
C60	0	29	29	3	3	2	26.4	1	1	0	0	-	1410	34	0	29.8571	209	1	n.a.	n.a.	0	0	stillbirth, placental retention	1		58.8363	132.189	95.5127	61	35	61.3	79.7	3.08433	3.3745	0.840143	4	4	12	12	12	12	12	487	512	18.741
C61	0	18	37	2	2	2	25.2	1	1	1	0	-	55	n.a.	n.a.	18	126	1	n.a.	n.a.	n.a.	0	placental retention	1		55.6	42.9	49.25	17	3	28.5	3	5.69	3.08	0.05	4	4	9	9	9	9	9	224	420	15.4787
K1	1	n.a.	33	2	1	3	31.61	1	3	n.a.	Hashimoto tyreoiditis, PCOS	not available	2870	9	1	39.5714	277	0	7.31	10	n.a.	n.a.	NRFHR	4		19.121	9.39055	14.2558	18	4	18	3	1.16158	1.71533	0.1475	1	1	0	0	0	0	0	10	4	-
K2	0	n.a.	31	2	2	2	28.4	1	1	0	0	-	650	1	1	27.7143	194	1	7.33	6	1	n.a.	NRFHR, PE, ARED	3	COVID-19 before the pregnancy 10/20	21.4627	7.025	14.2439	43	58	48	17	0.00093	1.33	0	3	1	0	0	0	0	0	25	32.5	11.8725
K3	0	n.a.	28	1	1	4	36.9	1	1	0	0	-	2675	1	1	41.2857	289	0	7.11	8	0	n.a.	NRFHR	1		7.1312	4.7995	5.96535	68	1	104	9	1.286	1.06733	0.0055	1	1	0	0	0	0	0	73	4	17.489
K4	0	n.a.	38	3	1	2	27	1	1	0		-	3450	59	0	39.2857	275	0	7.1	8	0	n.a.	SIH, NRFHR	2		10.9914	1.13565	6.06352	50	74	43	68	3.09	1.221	0	1	1	0	0	0	0	0	3	1	10.9855
K5	0	n.a.	30	1	1	1	21.6	0	1	0	0	-	3690	58	0	41.2857	289	0	7.02	7	0	n.a.	NRFHR	1		25.6237	3.2782	14.4509	6	1	7	5	1.357	1.8025	0	1	1	0	0	0	0	0	10	8.5	10.9855
K6	0	n.a.	31	1	1	2	29.7	1	1		Heterozygote Trägerin Protrombin-Gen-Mutation	-	2925	7	1	40.5714	284	0	7.21	9	0		SIH	2		38.9151	4.5983	21.7567	20	1	26	4	2.039	1.3965	0	1	1	0	0	0	0	0	10	4	11.6465
K7	0	n.a.	36	1	1	n.a.	n.a.	n.a.	2	0	0	-	3300	24	0	41.2857	289	0	7.13	6	0	n.a.	NRFHR	2		41.8309	1.9153	21.8731	15	3	61	8	0.000163	0.372	0	1	1	0	0	0	0	0	6	4	10.0065
K8	2	n.a.	35	3	1	2	27.64	1	4	0	pre-diabetes (HbA1c 6.1%)	-	205	1	1	20.5714	144	1	n.a.	n.a.	n.a.	n.a.	late misscariage	1		38.9556	60.8109	49.8832	56.5	2.5	120	10	8.723	5.9805	0.222	6	3	0	0	0	0	0	34	8	10.867
K9	0	n.a.	35	1	1	1	24.1	0	1	0	depression	-	1460	81	0	29	203	1	7.1	5	1	n.a.	preterm labour	4		20.0192	14.2808	17.15	30.5	2	2	1.5	3.50638	3.8335	0.0055	2	1	0	0	0	0	0	40	67	15.0875
K10	1	n.a.	36	4	3	3	33.5	1	2	1	0	1	2920	32	0	37.7143	264	0	7.28	10	0	n.a.	0	3		26.5475	18.6437	22.5956	20	38	74	22	3.4205	3.8785	0.0713333	1	1	0	0	0	0	0	2	3	17.61
